# Supplementary material for: Text Mining Strategy Identifies Gene Networks Under Control of miR‐21 in Breast Cancer Development
Source: Cancer Med. 2025 Jun 26;14(13):e70986. doi: 10.1002/cam4.70986 (PMC12198659; doi:10.1002/cam4.70986)
Supplement: Supplementary file 1 — Table S1. [file CAM4-14-e70986-s001.xlsx]

## Sheet: Supplementary Table 1
	Genes Associated with miR-21 in Human Breast Cancer
	Gene Name	Frequency
	PTEN (*)	15
	AKT (*)	7
	ESR1 (*)	7
	HER2	7
	BCL2 (*)	5
	PDCD4 (*)	5
	PR	4
	TGFB1 (*)	4
	CEA	3
	EGFR2	3
	BAX	2
	CA15-3	2
	CASP3	2
	FASL (*)	2
	PIK3R1	2
	VEGF	2
	ABCA1	1
	ABCC4	1
	ABCC5	1
	ANKRD46	1
	AR	1
	BCRP	1
	BRCA1	1
	BRCA2	1
	BRE-AS1	1
	CASC7	1
	CASP9	1
	CCNB1	1
	CD24	1
	CD44	1
	CDC25A	1
	CDK1	1
	CDK2	1
	CDK4	1
	CDK6	1
	COX1	1
	COX2	1
	CSF-1	1
	EIF4A2	1
	EpCAM	1
	ESR2	1
	ETBR	1
	FASLG	1
	HIF-1alpha	1
	IL-6R	1
	LPA1	1
	LPA1-6	1
	LPAR1	1
	MAPK1	1
	MAT2A	1
	MDR1	1
	MEG2	1
	MEG3	1
	MMP1	1
	MMP13	1
	MRP1	1
	NEAT1	1
	NFKB1 (*)	1
	P53	1
	PARP-1	1
	PGP	1
	PI3K	1
	PPT	1
	PROLACTIN	1
	RRM2	1
	SLAN	1
	SMAD2	1
	SMAD3	1
	SPRY1	1
	SPTBN1	1
	STARD13	1
	STAT3	1
	TIMP3	1
	VEGFR2	1
	VIM (*)	1
	WNT11	1
	ZEB1	1
	ZNF132	1
	ZNF367	1
