# Supplementary material for: Text Mining Strategy Identifies Gene Networks Under Control of miR‐21 in Breast Cancer Development
Source: Cancer Med. 2025 Jun 26;14(13):e70986. doi: 10.1002/cam4.70986 (PMC12198659; doi:10.1002/cam4.70986)
Supplement: Supplementary file 2 — Table S2. [file CAM4-14-e70986-s003.xlsx]

## Sheet: Supplementary Table 2
	Protein-Protein Interaction Networks Regulated by miR-21 in Human Breast Cancer
	node 1	node2
	ABCA1	STAT3
	ABCB1	STAT3
	AGO2	SMAD3
	AGO2	PDCD4
	AKT1	MAPK1
	AKT1	SMAD2
	AKT1	KDR
	AKT1	PIK3CA
	AKT1	SMAD3
	AKT1	PTEN
	AKT1	AR
	AKT1	BRCA1
	AKT1	PIK3R1
	AR	STAT3
	AR	CDK6
	AR	TP53
	AR	SMAD3
	AR	PTEN
	AR	AKT1
	AR	PIK3R1
	AR	BRCA1
	AR	HIF1A
	BAX	TP53
	BAX	BCL2
	BCL2	TP53
	BCL2	BAX
	BCL2	CDK1
	BCL2	BRCA1
	BCL2	HIF1A
	BRCA1	NFKB1
	BRCA1	CCNB1
	BRCA1	CDK4
	BRCA1	STAT3
	BRCA1	MSH3
	BRCA1	CDK2
	BRCA1	TP53
	BRCA1	CDC25A
	BRCA1	SMAD3
	BRCA1	PARP1
	BRCA1	AR
	BRCA1	BRCA2
	BRCA1	CDK1
	BRCA1	BCL2
	BRCA1	PIK3R1
	BRCA1	AKT1
	BRCA2	CDK4
	BRCA2	MSH3
	BRCA2	CDK2
	BRCA2	TP53
	BRCA2	SMAD3
	BRCA2	PARP1
	BRCA2	BRCA1
	CASP3	VIM
	CASP3	CDK1
	CASP3	PARP1
	CASP3	CASP9
	CASP9	TP53
	CASP9	CASP3
	CCNB1	CDK6
	CCNB1	TP53
	CCNB1	CDC25A
	CCNB1	BRCA1
	CCNB1	CDK2
	CCNB1	CDK1
	CD44	EPCAM
	CD44	TP53
	CD44	ERBB2
	CDC25A	CCNB1
	CDC25A	CDK2
	CDC25A	CDK1
	CDC25A	BRCA1
	CDK1	MAPK1
	CDK1	CCNB1
	CDK1	SMAD2
	CDK1	CDK6
	CDK1	CDK2
	CDK1	TP53
	CDK1	CDC25A
	CDK1	CASP3
	CDK1	RRM2
	CDK1	SPRY1
	CDK1	BRCA1
	CDK1	BCL2
	CDK1	HIF1A
	CDK2	CCNB1
	CDK2	CDK4
	CDK2	CDK6
	CDK2	HIF1A
	CDK2	SMAD3
	CDK2	CDC25A
	CDK2	TP53
	CDK2	BRCA2
	CDK2	BRCA1
	CDK2	CDK1
	CDK4	TP53
	CDK4	SMAD3
	CDK4	BRCA2
	CDK4	BRCA1
	CDK4	CDK2
	CDK4	CDK6
	CDK6	CCNB1
	CDK6	CDK4
	CDK6	STAT3
	CDK6	AR
	CDK6	CDK1
	CDK6	ZEB1
	CDK6	CDK2
	CSF1	PIK3CA
	CSF1	STAT3
	CSF1	PIK3R1
	EIF4A2	PDCD4
	EPCAM	ERBB2
	EPCAM	CD44
	ERBB2	EREG
	ERBB2	EPCAM
	ERBB2	PIK3CA
	ERBB2	STAT3
	ERBB2	PIK3R1
	ERBB2	CD44
	EREG	PIK3R1
	EREG	PIK3CA
	EREG	ERBB2
	EREG	ZEB1
	EREG	SPRY1
	FASLG	PIK3R1
	HIF1A	MAPK1
	HIF1A	STAT3
	HIF1A	CDK2
	HIF1A	TP53
	HIF1A	SMAD3
	HIF1A	AR
	HIF1A	CDK1
	HIF1A	BCL2
	KDR	PIK3R1
	KDR	AKT1
	KDR	PIK3CA
	KDR	NRP2
	KDR	TIMP3
	MAPK1	HIF1A
	MAPK1	CDK1
	MAPK1	AKT1
	MAPK1	TP53
	MAPK1	STAT3
	MMP1	STAT3
	MSH3	BRCA2
	MSH3	BRCA1
	MT-CO1	MT-CO2
	MT-CO2	MT-CO1
	NFKB1	SMAD3
	NFKB1	VIM
	NFKB1	PARP1
	NFKB1	BRCA1
	NFKB1	STAT3
	NFKB1	TP53
	NRP2	KDR
	PARP1	NFKB1
	PARP1	SMAD2
	PARP1	TP53
	PARP1	CASP3
	PARP1	SMAD3
	PARP1	BRCA1
	PARP1	BRCA2
	PDCD4	AGO2
	PDCD4	EIF4A2
	PIK3CA	EREG
	PIK3CA	KDR
	PIK3CA	ERBB2
	PIK3CA	CSF1
	PIK3CA	AKT1
	PIK3CA	STAT3
	PIK3CA	SPTBN1
	PIK3CA	PIK3R1
	PIK3R1	EREG
	PIK3R1	KDR
	PIK3R1	PIK3CA
	PIK3R1	STAT3
	PIK3R1	TP53
	PIK3R1	ERBB2
	PIK3R1	CSF1
	PIK3R1	SPTBN1
	PIK3R1	FASLG
	PIK3R1	PTEN
	PIK3R1	AR
	PIK3R1	BRCA1
	PIK3R1	VIM
	PIK3R1	AKT1
	PTEN	TP53
	PTEN	AKT1
	PTEN	AR
	PTEN	PIK3R1
	RRM2	TP53
	RRM2	CDK1
	SMAD2	CDK1
	SMAD2	PARP1
	SMAD2	AKT1
	SMAD2	ZEB1
	SMAD2	TP53
	SMAD2	SMAD3
	SMAD3	AGO2
	SMAD3	NFKB1
	SMAD3	CDK4
	SMAD3	SMAD2
	SMAD3	STAT3
	SMAD3	CDK2
	SMAD3	TP53
	SMAD3	BRCA2
	SMAD3	BRCA1
	SMAD3	PARP1
	SMAD3	SPTBN1
	SMAD3	HIF1A
	SMAD3	ZEB1
	SMAD3	AR
	SMAD3	AKT1
	SPRY1	EREG
	SPRY1	CDK1
	SPTBN1	PIK3CA
	SPTBN1	SMAD3
	SPTBN1	PIK3R1
	STAT3	MAPK1
	STAT3	NFKB1
	STAT3	PIK3CA
	STAT3	VIM
	STAT3	MMP1
	STAT3	CSF1
	STAT3	ERBB2
	STAT3	ABCB1
	STAT3	BRCA1
	STAT3	AR
	STAT3	ABCA1
	STAT3	SMAD3
	STAT3	CDK6
	STAT3	HIF1A
	STAT3	TP53
	STAT3	PIK3R1
	TIMP3	KDR
	TP53	MAPK1
	TP53	NFKB1
	TP53	CCNB1
	TP53	CDK4
	TP53	SMAD2
	TP53	STAT3
	TP53	CDK2
	TP53	AR
	TP53	CD44
	TP53	PARP1
	TP53	BAX
	TP53	RRM2
	TP53	CASP9
	TP53	PIK3R1
	TP53	PTEN
	TP53	CDK1
	TP53	SMAD3
	TP53	BRCA2
	TP53	HIF1A
	TP53	BRCA1
	TP53	BCL2
	VIM	NFKB1
	VIM	STAT3
	VIM	CASP3
	VIM	PIK3R1
	ZEB1	EREG
	ZEB1	SMAD2
	ZEB1	CDK6
	ZEB1	SMAD3
