# Supplementary material for: Text Mining Strategy Identifies Gene Networks Under Control of miR‐21 in Breast Cancer Development
Source: Cancer Med. 2025 Jun 26;14(13):e70986. doi: 10.1002/cam4.70986 (PMC12198659; doi:10.1002/cam4.70986)
Supplement: Supplementary file 3 — Table S3. [file CAM4-14-e70986-s002.xlsx]

## Sheet: Supplementary Table 3
	Differential Gene Expression Analysis of Normal and Breast Cancer Samples from TCGA
	Over-expressed genes in Breast Cancer					Under-expressed genes in Breast Cancer
	No.	Gene	Mean Tumor TPM/Mean Normal TPM	P-value		No.	Gene	Mean Tumor TPM/Mean Normal TPM	P-value
	1	COL10A1	131.005	0		1	LEP	0.014173	1.47138e-12
	2	CST1	115.745	1.62426e-12		2	GLYAT	0.016405	1.88738e-15
	3	COL11A1	90.4498	0		3	CA4	0.0241663	0
	4	MMP11	74.9952	0		4	PLIN1	0.0288217	1.11022e-16
	5	S100P	27.4329	1.62448e-12		5	GPD1	0.0293627	9.99201e-16
	6	COMP	23.9455	1.62459e-12		6	CIDEC	0.029404	3.33067e-16
	7	CPB1	22.1541	9.07807e-12		7	PCK1	0.0296177	1.8039e-10
	8	GJB2	19.4702	0		8	MRAP	0.0297643	2.9976e-15
	9	NEK2	17.6666	1.62448e-12		9	ADIPOQ	0.029937	1.11644e-12
	10	PKMYT1	17.3637	0		10	KCNIP2	0.0300477	8.77076e-15
	11	UBE2C	17.0437	1.62459e-12		11	SCARA5	0.0309954	0
	12	PITX1	16.0901	1.62448e-12		12	FIGF	0.0310972	0
	13	TROAP	14.7912	1.62437e-12		13	AQP7	0.0312551	2.88658e-15
	14	NUF2	14.2738	0		14	C14orf180	0.0315525	4.97158e-13
	15	LRRC15	13.9125	1.62459e-12		15	LYVE1	0.0315893	1.11022e-16
	16	MYBL2	13.4904	0		16	ADH1A	0.0321839	1.7353e-11
	17	MELK	13.0497	0		17	ADH1B	0.0324369	1.78635e-13
	18	S100A8	11.633	1.3062e-06		18	CD300LG	0.0324722	0
	19	PLK1	11.4644	1.62448e-12		19	HBB	0.032762	5.9159e-05
	20	FOXM1	11.3737	1.62459e-12		20	PLIN4	0.033288	7.32747e-15
	21	TPX2	11.1238	0		21	HSPB7	0.0339913	3.7603e-11
	22	EPR1	10.8684	1.62437e-12		22	TUSC5	0.0340801	1.11022e-16
	23	CXCL10	10.8323	1.11022e-16		23	SLC19A3	0.0342195	1.73195e-14
	24	BIRC5	10.8072	0		24	HBA1	0.0352251	4.4197e-05
	25	CDC20	10.7871	1.62437e-12		25	RBP4	0.0360744	2.9976e-15
	26	PBK	10.661	1.62437e-12		26	CIDEA	0.0362506	1.2806e-11
	27	KIF2C	10.5255	1.62448e-12		27	FABP4	0.037342	5.55112e-16
	28	KIF20A	10.4849	1.62437e-12		28	ALDH1L1	0.0385355	1.1887e-10
	29	AURKB	10.4169	1.62437e-12		29	FHL1	0.0389962	1.1233e-09
	30	TOP2A	10.4052	0		30	LPL	0.0412552	3.44169e-15
	31	CEP55	10.2909	1.62448e-12		31	PCOLCE2	0.043619	2.66454e-15
	32	CDCA3	10.2005	0		32	LGALS12	0.0455491	3.44658e-12
	33	ISG15	10.1565	1.62448e-12		33	HBA2	0.0462886	3.8779e-06
	34	ANLN	10.116	0		34	HSPB6	0.0462928	0
	35	INHBA	9.98268	0		35	TIMP4	0.0475613	1.24345e-14
	36	KIAA0101	9.81977	1.62448e-12		36	CHRDL1	0.049543	0
	37	RRM2	9.79405	0		37	GPAM	0.0515542	6.20615e-14
	38	UBE2T	9.48268	1.62448e-12		38	RDH5	0.051566	1.11022e-16
	39	CCNB2	9.24759	0		39	LIPE	0.0540021	5.55112e-16
	40	NAT1	9.04492	0		40	OXTR	0.0559123	0
	41	C19orf21	8.899	0		41	ATP1A2	0.0577243	5.0674e-08
	42	PTTG1	8.79174	1.62448e-12		42	CD36	0.0601733	0
	43	CDK1	8.75096	0		43	GYG2	0.0646459	8.54872e-15
	44	CENPF	8.60989	1.62437e-12		44	G0S2	0.0655506	1.88738e-15
	45	TUBB3	8.56532	1.62448e-12		45	BTNL9	0.0660512	0
	46	MMP9	8.47131	2.0943e-05		46	ITIH5	0.0660598	0
	47	AURKA	8.39013	0		47	FXYD1	0.0664273	1.62437e-12
	48	KIFC1	8.33703	0		48	SDPR	0.0669889	0
	49	S100A9	8.1721	9.19076e-12		49	ABCA8	0.0684222	1.11022e-16
	50	CXCL9	8.10341	1.11022e-16		50	TNXB	0.0686897	0
	51	CDCA5	7.97992	1.62448e-12		51	AOC3	0.0700126	0
	52	TK1	7.91489	1.62448e-12		52	PPP1R1A	0.0722134	3.33067e-16
	53	NUSAP1	7.83368	0		53	SAA2	0.0749623	1.8906e-10
	54	ASF1B	7.64128	0		54	ABCA9	0.0756289	0
	55	MKI67	7.63305	1.62448e-12		55	CLEC3B	0.0760827	0
	56	CDCA8	7.56544	0		56	CES1	0.076908	9.21485e-15
	57	MATN3	7.49847	0		57	SAA1	0.0798099	5.55112e-16
	58	FN1	7.33798	0		58	GPX3	0.0813008	4.77396e-15
	59	C20orf103	7.29849	0		59	PI16	0.0824857	1.62459e-12
	60	HIST2H2AA3	7.28287	1.62437e-12		60	CXCL2	0.0827052	0
	61	CDKN3	7.20515	1.62437e-12		61	SORBS1	0.0849847	1.11022e-16
	62	METRN	7.05821	0		62	PAMR1	0.085054	1.62448e-12
	63	SPAG5	7.01247	1.62448e-12		63	CDO1	0.0851847	0
	64	RAMP1	6.95529	0		64	NNAT	0.0853937	9.7854e-08
	65	CENPM	6.81989	0		65	NPR1	0.0902174	0
	66	CCNA2	6.80638	0		66	ADH1C	0.0910217	0
	67	CTXN1	6.73348	0		67	GPIHBP1	0.091031	1.62448e-12
	68	CCDC64	6.69312	1.62448e-12		68	AKR1C1	0.0910903	1.6247e-12
	69	IFI6	6.65681	0		69	ACACB	0.0918997	7.77156e-16
	70	COX6C	6.37422	0		70	ITGA7	0.092689	0
	71	CAPS	6.3521	1.62437e-12		71	DPT	0.0932437	9.35918e-14
	72	MAPK8IP2	6.34479	1.11022e-16		72	PDK4	0.0938623	4.44089e-16
	73	C19orf33	6.29624	1.62437e-12		73	MMRN1	0.0945911	0
	74	E2F1	6.25412	0		74	LOC728264	0.0964809	1.62448e-12
	75	KIF23	6.23876	0		75	FOSB	0.0965123	1.62503e-12
	76	PAQR4	6.23164	0		76	MME	0.0981546	0
	77	TFF1	6.12012	1.62481e-12		77	PPARG	0.100102	0
	78	PRC1	6.03407	1.62437e-12		78	CAV1	0.100458	0
	79	GPRC5A	5.84096	0		79	DGAT2	0.101059	6.53033e-13
	80	S100A14	5.81461	0		80	AKR1C2	0.101212	5.44009e-15
	81	ZWINT	5.77654	1.62437e-12		81	FMO2	0.102281	1.62437e-12
	82	DEGS2	5.74421	1.62437e-12		82	LRRN4CL	0.102564	0
	83	AKR7A3	5.7346	1.62437e-12		83	ANGPTL1	0.103425	1.62448e-12
	84	HIST1H2BD	5.73443	1.62437e-12		84	MYH11	0.104357	1.62437e-12
	85	HIST1H2BC	5.72256	0		85	MAOA	0.105927	2.22045e-16
	86	C16orf75	5.71577	1.62448e-12		86	GPR109A	0.106257	1.11022e-16
	87	CFB	5.70094	1.11022e-16		87	IGFBP6	0.107441	0
	88	CXCL17	5.65046	3.8745e-10		88	CNN1	0.107452	1.62448e-12
	89	CKS2	5.64314	1.62437e-12		89	GCOM1	0.109533	0
	90	KIF11	5.5694	0		90	SVEP1	0.110287	0
	91	TRIP13	5.53917	1.62448e-12		91	SAMD5	0.112966	0
	92	UBE2S	5.51672	0		92	MAMDC2	0.113198	1.62437e-12
	93	HIST1H4H	5.50759	0		93	BHMT2	0.113765	5.66214e-15
	94	SLC7A5	5.45333	1.11022e-16		94	GALNTL2	0.113935	1.11022e-16
	95	SLC44A4	5.44636	1.62437e-12		95	ZBTB16	0.114877	0
	96	TSPAN1	5.3545	1.62448e-12		96	ADAMTS5	0.114906	1.62437e-12
	97	CCNB1	5.35272	1.62448e-12		97	TMEM100	0.114943	1.63536e-12
	98	MUC1	5.31164	0		98	KIT	0.115039	1.62448e-12
	99	FLJ45983	5.28902	1.62448e-12		99	PLAC9	0.115713	1.11022e-16
	100	CTHRC1	5.28717	1.62448e-12		100	IGSF10	0.115735	0
	101	MFAP2	5.27246	1.62437e-12		101	SYNM	0.115778	1.62448e-12
	102	HOXC10	5.27116	1.62459e-12		102	VIT	0.11663	1.62448e-12
	103	SLC16A3	5.21764	0		103	PDE2A	0.117367	1.62437e-12
	104	HIST2H4A	5.1557	0		104	CCL14	0.119702	0
	105	TFF3	5.10338	0		105	CHL1	0.120872	1.62448e-12
	106	BGN	4.99349	0		106	HAS3	0.121353	1.62437e-12
	107	HMGB3	4.95818	1.62448e-12		107	EBF1	0.121935	0
	108	C1QTNF6	4.95758	0		108	GHR	0.125422	1.11022e-16
	109	PAFAH1B3	4.95597	1.62448e-12		109	C2orf40	0.126446	0
	110	CACNG4	4.92751	0		110	TNS1	0.12671	0
	111	MLF1IP	4.92553	0		111	CFD	0.127725	1.11022e-16
	112	TLCD1	4.90874	1.11022e-16		112	RERGL	0.129828	1.62437e-12
	113	ANXA9	4.88889	1.62448e-12		113	C14orf139	0.130559	0
	114	TACC3	4.87861	0		114	C3orf55	0.133185	1.62448e-12
	115	LMNB1	4.87752	1.62448e-12		115	DNASE1L3	0.133505	0
	116	GDF15	4.87653	1.6247e-12		116	HLF	0.133644	0
	117	AGR2	4.83307	1.62459e-12		117	TMEM37	0.134117	3.33067e-16
	118	PRR15	4.82603	1.62448e-12		118	CAV2	0.136103	0
	119	SPP1	4.7772	0		119	CCDC69	0.13873	0
	120	SBK1	4.74461	0		120	C7orf58	0.139129	1.6247e-12
	121	AGR3	4.74408	0		121	PALMD	0.140022	0
	122	CREB3L1	4.66728	1.62459e-12		122	S100B	0.140489	0
	123	EEF1A2	4.66563	5.1913e-08		123	CRYAB	0.141419	1.62448e-12
	124	EZH2	4.63484	1.11022e-16		124	ADAM33	0.142146	0
	125	PYCR1	4.6321	1.62459e-12		125	GPR146	0.143539	0
	126	HIST1H1C	4.61949	1.62448e-12		126	COL17A1	0.145103	0
	127	SDS	4.61177	0		127	THRSP	0.145582	1.81322e-12
	128	RHPN1	4.60386	1.62448e-12		128	CCDC3	0.146091	1.65701e-12
	129	SQLE	4.52709	1.62448e-12		129	KLHL13	0.146419	0
	130	MAD2L1	4.44247	1.62437e-12		130	ADRB2	0.146658	0
	131	C4orf48	4.41795	0		131	SEMA3G	0.146887	0
	132	KRT81	4.40506	1.62614e-12		132	IL6	0.147545	8.5099e-07
	133	EPN3	4.38563	0		133	LOC339524	0.148474	0
	134	CRIP1	4.36079	1.62448e-12		134	MMD	0.148778	3.65263e-14
	135	FGD3	4.3482	1.62448e-12		135	IL33	0.14901	1.62437e-12
	136	COL1A1	4.34645	1.62437e-12		136	MEOX2	0.152492	0
	137	GINS2	4.31619	0		137	FGF2	0.153317	0
	138	HPN	4.31114	0		138	ABCA6	0.153532	1.62448e-12
	139	TMEM132A	4.30672	0		139	TP63	0.153894	0
	140	TYMS	4.30298	0		140	SFRP1	0.154052	0
	141	HIST1H4J	4.28673	0		141	FAM107A	0.155089	1.62448e-12
	142	OLR1	4.25239	1.62448e-12		142	LMOD1	0.156389	0
	143	HN1	4.221	1.62459e-12		143	DMD	0.157052	1.62448e-12
	144	POSTN	4.20592	1.62448e-12		144	NTRK2	0.158198	0
	145	KPNA2	4.16534	1.62437e-12		145	KLHL29	0.159063	0
	146	C9orf116	4.16232	0		146	ACSL1	0.159749	2.04725e-13
	147	BAI2	4.16151	1.62437e-12		147	ENPP2	0.160181	1.62437e-12
	148	SUSD3	4.11678	1.62448e-12		148	EGR1	0.160378	0
	149	HIST3H2A	4.11671	1.62437e-12		149	TSHZ2	0.162705	1.62448e-12
	150	STARD10	4.10961	1.62448e-12		150	MEOX1	0.162783	1.62448e-12
	151	LRG1	4.08507	0		151	AKAP12	0.163011	1.62448e-12
	152	C8orf85	4.08125	0		152	MATN2	0.163101	0
	153	MTL5	4.01399	0		153	GABRE	0.163144	0
	154	CRABP2	3.94859	1.62437e-12		154	DDR2	0.163804	3.66374e-15
	155	HIST1H2BK	3.89916	1.62459e-12		155	MOSC1	0.164723	8.99281e-15
	156	ARNT2	3.89586	0		156	LIFR	0.166694	0
	157	UNC5B	3.87505	0		157	FZD4	0.167407	0
	158	HIST2H2BE	3.87196	1.62426e-12		158	CCL28	0.169085	1.62437e-12
	159	SULF1	3.8713	0		159	PIGR	0.169609	1.31573e-12
	160	TPRN	3.8517	1.62448e-12		160	SCN4B	0.17206	1.62448e-12
	161	DNAJC12	3.82132	1.62426e-12		161	CLDN5	0.172142	0
	162	NPNT	3.80228	0		162	INMT	0.173395	0
	163	LEF1	3.78649	1.62448e-12		163	FOS	0.173584	0
	164	KIFC2	3.76815	0		164	ECM2	0.173732	1.11022e-16
	165	PTK6	3.76608	0		165	PTN	0.173768	3.33067e-16
	166	ASPN	3.76537	0		166	KLF4	0.174197	1.62448e-12
	167	ZNF703	3.75574	1.62459e-12		167	KCNMB1	0.174323	0
	168	C17orf37	3.7299	1.62448e-12		168	ALDH1A1	0.174493	0
	169	FANCI	3.72252	1.62448e-12		169	PDZD2	0.17474	0
	170	IGSF9	3.72054	0		170	PGM5	0.174805	1.62448e-12
	171	C6orf129	3.66421	1.62437e-12		171	CLDN11	0.174846	1.62448e-12
	172	ECE2	3.66095	1.62448e-12		172	CNTFR	0.175392	1.11022e-16
	173	ATAD2	3.6517	0		173	SRPX	0.17609	1.62459e-12
	174	IRF7	3.64455	0		174	CX3CL1	0.176784	0
	175	COL5A1	3.64445	1.62448e-12		175	GPC3	0.176937	0
	176	FBXL16	3.63662	1.62448e-12		176	AK5	0.176968	0
	177	ECT2	3.62593	1.11022e-16		177	PID1	0.177724	0
	178	RAG1AP1	3.61701	1.62448e-12		178	GSN	0.177962	0
	179	RACGAP1	3.60864	1.62437e-12		179	HOXA5	0.178345	1.62437e-12
	180	KRT16	3.59041	8.7898e-08		180	TGFBR3	0.179264	1.62437e-12
	181	SLC39A4	3.5867	0		181	SPRY2	0.180117	1.62448e-12
	182	PYCARD	3.56866	1.11022e-16		182	HSPB2	0.180577	0
	183	LAGE3	3.56845	1.62448e-12		183	ASAM	0.180625	0
	184	MRPS30	3.55477	1.62448e-12		184	RSPO3	0.181275	0
	185	ERBB2	3.53368	2.22045e-16		185	CCL21	0.181331	1.62548e-12
	186	B4GALNT4	3.51379	1.62437e-12		186	GNAI1	0.182235	1.62448e-12
	187	NUP210	3.51169	0		187	LEPR	0.183622	1.62448e-12
	188	DBNDD1	3.49982	1.62448e-12		188	TSPAN7	0.184936	0
	189	ESPN	3.49007	0		189	D4S234E	0.185928	0
	190	IER5L	3.48145	0		190	FAM89A	0.187836	1.62803e-12
	191	H2AFX	3.47618	0		191	OGN	0.188066	0
	192	ECM1	3.4748	1.62481e-12		192	MYLK	0.189348	0
	193	KCNK1	3.45875	1.62459e-12		193	MFAP4	0.19125	0
	194	SDC1	3.45623	0		194	AKR1C3	0.192954	1.62448e-12
	195	NPY1R	3.45578	3.8331e-11		195	SIK2	0.193403	0
	196	NME1	3.45225	1.62448e-12		196	SLC29A4	0.193811	1.99174e-12
	197	TYMP	3.44637	0		197	COX7A1	0.195004	4.011e-10
	198	KRT19	3.44364	0		198	C13orf33	0.195215	1.62437e-12
	199	UBD	3.43197	1.62492e-12		199	PRKAR2B	0.195268	1.81688e-12
	200	LLGL2	3.43109	0		200	CLDN8	0.196131	0
	201	TPD52	3.41706	1.62448e-12		201	FAM13A	0.197635	1.62448e-12
	202	C15orf48	3.41685	1.62448e-12		202	SOD3	0.198663	1.62448e-12
	203	C5orf46	3.39784	1.6247e-12		203	C7orf41	0.201121	1.11022e-16
	204	IFI27	3.38705	1.62459e-12		204	IGF1	0.201126	0
	205	MIF	3.36529	1.62448e-12		205	DARC	0.20168	1.62448e-12
	206	SLC9A3R1	3.3406	0		206	ANK2	0.202243	0
	207	ZG16B	3.33169	1.62448e-12		207	ANXA1	0.202426	1.62437e-12
	208	KRT8	3.31454	1.62437e-12		208	ABCC9	0.203426	1.62459e-12
	209	CAPN13	3.31211	0		209	SYNPO2	0.204265	1.65767e-12
	210	COL5A2	3.3096	1.62437e-12		210	NDRG2	0.205429	1.62448e-12
	211	MCM2	3.30715	1.62437e-12		211	DOCK11	0.206339	5.52891e-14
	212	COMTD1	3.29585	1.62437e-12		212	EGR2	0.209378	0
	213	PYCRL	3.29028	1.62448e-12		213	ISM1	0.210026	1.62448e-12
	214	CCDC74A	3.28766	0		214	TCEAL7	0.210421	0
	215	PMAIP1	3.28473	0		215	ADAMTS1	0.2107	1.62448e-12
	216	TSTA3	3.28448	1.62448e-12		216	TF	0.211131	3.45091e-12
	217	FOXA1	3.27955	0		217	BBOX1	0.213294	0
	218	GATA3	3.27287	0		218	ITM2A	0.214252	0
	219	GPR172A	3.26736	0		219	DST	0.216459	0
	220	RNASEH2A	3.25744	1.62448e-12		220	NRN1	0.216568	0
	221	SOX12	3.24275	1.62448e-12		221	C10orf10	0.217383	1.62448e-12
	222	CCNF	3.24202	1.62437e-12		222	MRAS	0.217801	0
	223	PKIB	3.24166	0		223	TGFBR2	0.218421	1.62437e-12
	224	STMN1	3.24108	1.62448e-12		224	RBP7	0.218584	0
	225	PLAUR	3.21558	1.62448e-12		225	EDNRB	0.21901	0
	226	FAP	3.20341	1.62437e-12		226	TMTC1	0.219364	0
	227	FAM83H	3.18276	0		227	ANKRD29	0.21989	0
	228	FBXL6	3.17395	0		228	EGR3	0.220446	1.62936e-12
	229	MX1	3.15649	0		229	FGF1	0.221345	0
	230	FAM173A	3.14817	0		230	WASF3	0.222163	0
	231	CBX4	3.13435	1.62437e-12		231	FAM189A2	0.222994	1.62448e-12
	232	CA12	3.13395	1.62448e-12		232	RGS2	0.223096	1.03473e-13
	233	MCM4	3.12588	1.62459e-12		233	ALDH2	0.223297	1.66533e-15
	234	SORD	3.11351	1.11022e-16		234	ZFP36	0.223322	1.18461e-13
	235	ESR1	3.11024	0		235	FAT2	0.224598	0
	236	SUSD4	3.09956	1.62448e-12		236	APCDD1	0.224724	1.62448e-12
	237	TJP3	3.09268	1.62448e-12		237	MGLL	0.226491	1.62448e-12
	238	EFNA3	3.07892	1.62448e-12		238	LDB2	0.226726	1.62448e-12
	239	FAM195A	3.05352	0		239	ATF3	0.226879	1.11022e-16
	240	NAT14	3.04659	0		240	PPP1R12B	0.228524	0
	241	COL1A2	3.03405	1.62437e-12		241	GNG11	0.229741	0
	242	SIAH2	3.03401	0		242	PALM2-AKAP2	0.229845	1.62448e-12
	243	SLC39A6	3.03199	1.62437e-12		243	SLIT3	0.23018	0
	244	ATP2A3	3.02559	0		244	GGTA1	0.230584	0
	245	RSAD2	3.0081	1.62448e-12		245	MCAM	0.232326	0
	246	PODXL2	3.00345	1.62448e-12		246	AOX1	0.232506	0
	247	KLHDC9	2.98388	1.62448e-12		247	MT1M	0.232939	1.62459e-12
	248	MFSD3	2.98168	1.62437e-12		248	CXCL12	0.23336	0
	249	DPP3	2.97573	0		249	PLSCR4	0.234069	0
	250	OAS2	2.96386	0		250	C5orf23	0.234114	8.6853e-09
